# Supplementary material for: Computational prediction of replication origins: a comparative review of methods, benchmarks, and trends from heuristics to deep learning
Source: Brief Bioinform. 2026 Jun 19;27(3):bbag315. doi: 10.1093/bib/bbag315 (PMC13280946; doi:10.1093/bib/bbag315)
Supplement: Supplementary_material_bbag315 [file supplementary_material_bbag315.zip]

Archive with 2 entries (2 files):
- ORI_Review_supplementary_revised_bbag315.pdf
- Supplementary_bbag315.tex
