# Supplementary material for: Computational prediction of replication origins: a comparative review of methods, benchmarks, and trends from heuristics to deep learning
Source: Brief Bioinform. 2026 Jun 19;27(3):bbag315. doi: 10.1093/bib/bbag315 (PMC13280946; doi:10.1093/bib/bbag315)
Supplement: Supplementary_material_bbag315 [file supplementary_material_bbag315.zip › Supplementary_bbag315.tex]

%%
%% Copyright 2022 OXFORD UNIVERSITY PRESS
%%
%% This file is part of the 'oup-authoring-template Bundle'.
%% ---------------------------------------------
%%
%% It may be distributed under the conditions of the LaTeX Project Public
%% License, either version 1.2 of this license or (at your option) any
%% later version.  The latest version of this license is in
%%    http://www.latex-project.org/lppl.txt
%% and version 1.2 or later is part of all distributions of LaTeX
%% version 1999/12/01 or later.
%%
%% The list of all files belonging to the 'oup-authoring-template Bundle' is
%% given in the file `manifest.txt'.
%%
%% Template article for OXFORD UNIVERSITY PRESS's document class `oup-authoring-template'
%% with bibliographic references
%%

%%%CONTEMPORARY%%%
\documentclass[unnumsec,webpdf,contemporary,large]{oup-authoring-template}%
%\documentclass[unnumsec,webpdf,contemporary,large,namedate]{oup-authoring-template}% uncomment this line for author year citations and comment the above
%\documentclass[unnumsec,webpdf,contemporary,medium]{oup-authoring-template}
%\documentclass[unnumsec,webpdf,contemporary,small]{oup-authoring-template}

%%%MODERN%%%
%\documentclass[unnumsec,webpdf,modern,large]{oup-authoring-template}
%\documentclass[unnumsec,webpdf,modern,large,namedate]{oup-authoring-template}% uncomment this line for author year citations and comment the above
%\documentclass[unnumsec,webpdf,modern,medium]{oup-authoring-template}
%\documentclass[unnumsec,webpdf,modern,small]{oup-authoring-template}

%%%TRADITIONAL%%%
%\documentclass[unnumsec,webpdf,traditional,large]{oup-authoring-template}
%\documentclass[unnumsec,webpdf,traditional,large,namedate]{oup-authoring-template}% uncomment this line for author year citations and comment the above
%\documentclass[unnumsec,namedate,webpdf,traditional,medium]{oup-authoring-template}
%\documentclass[namedate,webpdf,traditional,small]{oup-authoring-template}

\onecolumn % for one column layouts

%\usepackage{showframe}
\graphicspath{{Fig/}}
\usepackage{natbib}
\usepackage{float}
\usepackage{tikz}
\usepackage{booktabs}
\usepackage{threeparttable}
\usepackage{flafter}      % prevents floats from appearing before their definition
\usepackage{placeins}     % provides \FloatBarrier
\usetikzlibrary{arrows.meta,positioning}
\definecolor{cat1}{HTML}{1F77B4} % Heuristics (skew/motif)
\definecolor{cat2}{HTML}{2CA02C} % Classic ML
\definecolor{cat3}{HTML}{D62728} % Deep Learning

% line numbers
%\usepackage[mathlines, switch]{lineno}
%\usepackage[right]{lineno}

%\theoremstyle{thmstyleone}%
%\newtheorem{theorem}{Theorem}%  meant for continuous numbers
%%\newtheorem{theorem}{Theorem}[section]% meant for sectionwise numbers
%% optional argument [theorem] produces theorem numbering sequence instead of independent numbers for Proposition
%\newtheorem{proposition}[theorem]{Proposition}%
%%\newtheorem{proposition}{Proposition}% to get separate numbers for theorem and proposition etc.
%\theoremstyle{thmstyletwo}%
%\newtheorem{example}{Example}%
%\newtheorem{remark}{Remark}%
%\theoremstyle{thmstylethree}%
%\newtheorem{definition}{Definition}

\begin{document}
\title[Computational Prediction of Replication Origins]

%\FloatBarrier
\section{Supplementary Tables}

\begin{table*}[h]
\caption{Core curated databases supporting \textit{Ori} prediction across species\label{tab:ori_database}}%
\tabcolsep=0pt%%
\begin{tabular*}{\textwidth}{@{\extracolsep{\fill}}lccccc@{\extracolsep{\fill}}}
\toprule%
Database & Species & Entries (\#) & Links & References\\
\midrule
OriDB & \textit{S. cerevisiae} and \textit{S. pombe} & 829 & https://cerevisiae.oridb.org/ & \cite{nieduszynski2007oridb} \\
DeOri 10.0 & Eukaryotes (animals, plants, fungi, yeast) & 9,742,396 & http://tubic.tju.edu.cn/deori/ & \cite{zeng2024deori10} \\
DoriC 12.0 & Prokaryotes (bacteria, archaea) \& plasmids & 207,555 & https://tubic.org/doric/ & \cite{dong2023doric12} \\
BOriS DB & Gammaproteobacteria & 25,827 & https://boris.mathematik.uni-marburg.de/ & \cite{sperlea2020gammaboris} \\
\end{tabular*}
\end{table*}

%%%%%%%%%%%%%%%%%

\begin{table*}[h]
\caption{Constructed benchmark datasets used for \textit{Ori} prediction\label{tab:ori_benchmarks}}%
\tabcolsep=0pt%%
\begin{threeparttable}
\begin{tabular*}{\textwidth}{@{\extracolsep{\fill}}lcccc@{\extracolsep{\fill}}}
\toprule%
Dataset & ORI (\#) & Non-ORI (\#) & Source Database(s) & Species \\
\midrule
O1 benchmark \cite{chen2012structprops} & 322 & 966 & OriDB & \textit{S. cerevisiae} \\
O2 benchmark \cite{li2015ioripseknc} & 405 & 406 & OriDB & \textit{S. cerevisiae} \\
O3 (iOri-Human) benchmark \cite{zhang2016iorihuman} & 283 & 282 & DeOri & \textit{H. sapiens} (HeLa) \\
O4 benchmark \cite{singh2018mel} & 251 & 410 & OriDB & \textit{S. cerevisiae} \\
 &  & 502 &  &  \\
 &  & 251 &  &  \\
O5 benchmark \cite{liu2018iro3wpseknc} & 340 & 342 & DeOri & \textit{S. cerevisiae} \\
 & 338 & 335 &  & \textit{S. pombe} \\
 & 147 & 147 &  & \textit{K. lactis} \\
 & 305 & 302 &  & \textit{P. pastoris} \\
iORI-Euk (cross-species) \citep{dao2021iorieuk} & 5{,}506 & 5{,}513 & DeOri & \textit{H. sapiens} (HeLa, K562, MCF7) \\
 & 7{,}307 & 7{,}307 &  & \textit{M. musculus} (ES, MEF, P19) \\
 & 17{,}335 & 17{,}315 &  & \textit{D. melanogaster} (Kc, Bg3, S2) \\
 & 1{,}515 & 1{,}515 &  & \textit{A. thaliana} \\
 & 268 & 300 &  & \textit{P. pastoris} \\
 & 339 & 350 &  & \textit{S. pombe} \\
 & 136 & 200 &  & \textit{K. lactis} \\
iORI-Epi (Epigenomic) \citep{dao2022ioriepi} & Not Specified & Not Specified & GSE28911, ReplicationDomain & \textit{H. sapiens} (K562) \\
Ori-Finder 3 (ARS) \citep{wang2021orifinder3} & 380 & 370 & SGD, OriDB, DeOri & \textit{S. cerevisiae} \\
Ori-Deep benchmark \citep{shahid2022orideep} & 17{,}964$^{1}$, 13{,}500$^{2}$ & 17{,}949$^{1}$, 13{,}500$^{2}$ & DeOri &
\begin{tabular}[t]{@{}c@{}}
\textit{H. sapiens, M. musculus,}\\
\textit{D. melanogaster, A. thaliana}\\
\end{tabular} \\
iORI-ENST benchmark \citep{yao2021iorienst} & 1,920 & 1,921 & DeOri & \textit{S. cerevisiae, A. thaliana} \\
\botrule
\end{tabular*}
\begin{tablenotes}\footnotesize
\item[$^{1}$] Training dataset.
\item[$^{2}$] Independent benchmark dataset.
\end{tablenotes}
\end{threeparttable}
\end{table*}


%%%%%%%%%%%%%%%%%%%%%%%%

\begin{table*}[h]
\caption{Summary of \textit{Ori} predictors\label{tab:ori_predictors}}%
\tabcolsep=0pt%%
\begin{threeparttable}
\begin{tabular*}{\textwidth}{@{\extracolsep{\fill}}lccccc@{\extracolsep{\fill}}}
\toprule%
Predictor & Species & Dataset & Algorithm & Encoding Technique \\
\midrule
Oriloc & \textit{Bacterial chromosomes} &  &  & GC-skew+AT-skew \\
Ori-Finder & \textit{Bacterial chromosomes} &  &  & Z-curve+DnaA-box+dnaA-gene \\
Ori-Finder 2 & \textit{Archaeal genomes} &  &  & "Ori-Finder"+ORB motif \\
OriV-Finder & \textit{Bacterial plasmids} &  &  & RIP-centric pipeline \\
Oriscan & \textit{S. cerevisiae} &  &  & Nucleotide-correlation measure \\
iCorr & \textit{Prokaryotes and eukaryotes} &  &  & autocorrelation-bases signal \\
BC method & \textit{S. cerevisiae} & O1$^{1}$ & SVM & Bendability+Cleavage \\
iORI-PseKNC & \textit{S. cerevisiae} & O2$^{1}$ & SVM & PseKNC \\
iROS-gPseKNC & \textit{S. cerevisiae} & O2 & RF & PseKNC \\
iOri-Human & \textit{H. sapiens} & O3$^{1}$ & RF & PseKNC \\
iRO-3wPseKNC & \begin{tabular}[t]{@{}c@{}}
\textit{S. cerevisiae, S. pombe,}\\
\textit{K. lactis, P. pastoris}\\
\end{tabular} & O5$^{1}$ & RF & 3-window PseKNC \\
iORI-PseKNC2.0 & \textit{S. cerevisiae} & O2 & SVM & PseKNC type-2\\
iRO-PseKGCC & \begin{tabular}[t]{@{}c@{}}
\textit{S. cerevisiae, S. pombe,}\\
\textit{K. lactis, P. pastoris}\\
\end{tabular} & O5 & Ensemble RF & Enhanced PseKNC \\
SefOri & \begin{tabular}[t]{@{}c@{}}
\textit{S. cerevisiae, S. pombe,}\\
\textit{K. lactis, P. pastoris}\\
\end{tabular} & O5 & BPNN & PseKNC+SVM-RFE \\
XGB & \textit{S. cerevisiae} & O2 & XGBoost & PseKNC+Fast-Text \\
iORI-EUK & \begin{tabular}[t]{@{}c@{}}
\textit{H. sapiens, M. musculus,}\\
\textit{D. melanogaster, A. thaliana}\\
\textit{P. pastoris, S. pombe, K. lactis}\\
\end{tabular} & iORI-EUK$^{1}$ & SVM & k-mer composition \\
gammaBOriS & \textit{Gammaproteobacteria} & BOriS$^{1}$ & LS-GKM & Kmer \\
yORIpred & \begin{tabular}[t]{@{}c@{}}
\textit{S. cerevisiae, S. pombe,}\\
\textit{K. lactis, P. pastoris}\\
\end{tabular} & O5 & SVM & \begin{tabular}[t]{@{}c@{}}
Feature fusion$^{2}$+2-step feature selection+\\
iterative feature representation \\
\end{tabular} \\
iORI-ENST & \textit{S. cerevisiae, A. thaliana} & iORI-ENST$^{1}$ & Stacking & MBE+DSA+Elastic Net \\
Stack-ORI & \begin{tabular}[t]{@{}c@{}}
\textit{H. sapiens, M. musculus,}\\
\textit{D. melanogaster, A. thaliana}\\
\end{tabular} & iORI-EUK & XGBoost & 3 feature categories$^{3}$+feature selection$^{4}$ \\
Ori-Finder 3 & \textit{S. cerevisiae} & Ori-Finder 3$^{1}$ & SVM & Z-curve \\
iORI-Epi & \textit{H. sapiens} & iORI-Epi$^{1}$ & RF & TF motifs+chromatin interactions \\
ORCA & \textit{Prokaryotes} & DoriC & RF & Z-curve+GC-skew+DnaA-box \\
CNN-Based & \textit{S. cerevisiae} & O5 & TextCNN & 3-mers+W2V \\
Word Embeddings & \begin{tabular}[t]{@{}c@{}}
\textit{S. cerevisiae, S. pombe,}\\
\textit{K. lactis, P. pastoris}\\
\end{tabular} & O5 & CNN & Skip-TSSS/Continuous-TSSS+W2V \\
ORI-Deep & \begin{tabular}[t]{@{}c@{}}
\textit{H. sapiens, M. musculus,}\\
\textit{D. melanogaster, A. thaliana}\\
\end{tabular} & ORI-Deep$^{1}$ & LSTM & \begin{tabular}[t]{@{}c@{}}
Frequency/position descriptors$^{5}$+\\
statistical moments \\
\end{tabular} \\\\
ORI-Explorer & \begin{tabular}[t]{@{}c@{}}
\textit{H. sapiens, M. musculus,}\\
\textit{D. melanogaster, A. thaliana}\\
\end{tabular} & iORI-EUK & CNN+Bi-GRU+Attention & CKSNAP+PCPseDNC+DCC+DNN \\
Ori-FinderH & \textit{H. sapiens} & iORI-Epi & Attention+Genetic Algorithm & Z-curve \\
PLANNER & \begin{tabular}[t]{@{}c@{}}
\textit{H. sapiens, M. musculus,}\\
\textit{D. melanogaster, A. thaliana}\\
\textit{P. pastoris, S. pombe, K. lactis}\\
\end{tabular} & iORI-EUK & DNABERT Ensemble & K-mers \\
\botrule
\end{tabular*}
\begin{tablenotes}\footnotesize
\item[$^{1}$] Refer to (Table.~\ref{tab:ori_benchmarks}).
\item[$^{2}$] Kmer, CKSNAP, PseKNC, PseDNC, SCPseKNC, EIIP, DPCP, TPCP
\item[$^{3}$] Composition-based, position specific-based, physiochemical properties
\item[$^{4}$] F-score ranking and sequential feature addition
\item[$^{5}$] PRIM, RPRIM, AAPIV, RAAPIV, FV
\end{tablenotes}
\end{threeparttable}
\end{table*}

%%%%%%%%%%%%%%%%%%%%%%%

\begin{table*}[h]
\small
\caption{Performance of origin predictors on the \textit{iORI-Epi} benchmarks.
Results are reported as AUC values for three human cell lines: K562, MCF7, and HCT116.\label{tab:ori_Epi_results}}%
\tabcolsep=0pt%%
\begin{tabular*}{\textwidth}{@{\extracolsep{\fill}}lcccc@{\extracolsep{\fill}}}
\toprule
\textbf{Predictor} & \textbf{K562} & \textbf{MCF7} & \textbf{HCT116}  \\
\midrule
iORI-Epi & 0.953 & 0.932 & 0.952 \\
Ori-FinderH & \textbf{0.961} & \textbf{0.963} & \textbf{0.987} \\
\botrule
\end{tabular*}
\end{table*}

%%%%%%%%%%%%%%%%%%%%%%%

\begin{table*}[h]
\small
\caption{Performance of origin predictors on the \textit{iORI-EUK} benchmarks. 
Results are shown for multiple cell lines and benchmarks from \textit{Homo sapiens} (\textit{H.s}; K562, MCF7), 
\textit{Mus musculus} (\textit{M.m}; ES, MEF, P19), \textit{Drosophila melanogaster} (\textit{D.m}; KC, Bg3, S2), 
and \textit{Arabidopsis thaliana} (\textit{A.t}; 10-fold cross-validation and independent test set). 
Values are reported as (AUC, MCC) tuples. Bold indicates the highest score per column. 
\label{tab:ori_EUK_results}}%
\tabcolsep=0pt%%
\begin{tabular*}{\textwidth}{@{\extracolsep{\fill}}lccccccc@{\extracolsep{\fill}}}
\toprule
\textbf{Predictor} & \textbf{\textit{H.s - K562}} & \textbf{\textit{H.s - MCF7}} & \textbf{\textit{M.m - ES}} & \textbf{\textit{M.m - MEF}} & \textbf{\textit{M.m - P19}} \\
\midrule
iORI-EUK & (0.938, 0.705) & (0.882, 0.497) & (0.959, 0.764) & (0.92, 0.642) & (0.923, 0.651) \\
\midrule
Stack-ORI & (0.935, 0.756) & (0.914, 0.661) & (0.955, 0.776) & (0.934, 0.715) & (0.939, 0.732) \\
\midrule
ORI-Deep & (0.942, 0.762) & (0.919, 0.664) & (0.974, 0.792) & (0.943, 0.722) & (\textbf{0.992}, \textbf{0.783})\\
\midrule
ORI-Explorer & (0.95, 0.77) & (0.919, 0.675) & (0.962, 0.794) & (0.942, 0.721) & (0.941, 0.752) \\
\midrule
PLANNER & (\textbf{0.957}, \textbf{0.786}) & (\textbf{0.927}, \textbf{0.696}) & (\textbf{0.976}, \textbf{0.84}) & (\textbf{0.992}, \textbf{0.783}) & (0.958, 0.781) \\
\botrule
\end{tabular*}
\end{table*}

\begin{table*}[h]
\small
\tabcolsep=0pt%%
\begin{tabular*}{\textwidth}{@{\extracolsep{\fill}}lccccccc@{\extracolsep{\fill}}}
\toprule
\textbf{Predictor} & \textbf{\textit{D.m - KC}} & \textbf{\textit{D.m - Bg3}} & \textbf{\textit{D.m - S2}} & \textbf{\textit{A.t - 10 fold}} & \textbf{\textit{A.t - Independent}} \\
\midrule
iORI-EUK & (0.945, 0.742) & (0.923, 0.656) & (0.906, 0.619) & (\textbf{0.983}, 0.876) & (0.949, 0.762) \\
\midrule
iORI-ENST & -- & -- & -- & (--, \textbf{0.901}) & (--, 0.824) \\
\midrule
Stack-ORI & (0.944, 0.75) & (0.92, 0.677) & (0.905, 0.642) & -- & (0.976, 0.86) \\
\midrule
ORI-Deep & (0.936, \textbf{0.825}) & (0.938, 0.691) & \textbf{(0.977}, 0.693) & -- & (\textbf{0.988}, \textbf{0.903}) \\
\midrule
ORI-Explorer & (\textbf{0.951}, 0.771) & (0.929, 0.699) & (0.907, 0.664) & -- & (0.98, 0.871) \\
\midrule
PLANNER & (0.936, 0.743) & (\textbf{0.946}, \textbf{0.746}) & (0.935, \textbf{0.726}) & -- & (0.981, 0.869) \\
\botrule
\end{tabular*}

\begin{itemize}
    \scriptsize

\item[$^{*}$] Additional benchmarks not included in the table columns:
\item[$^{*}$] Homo sapiens Hela cell from iORI-EUK was only used by iORI-EUK with (AUC, MCC)=(0.875, 0.6).
\item[$^{*}$] Pichia pastoris from iORI-EUK was only used by iORI-EUK with MCC=0.798.
\item[$^{*}$] Schizosaccharomyces pombe from iORI-EUK was only used by iORI-EUK with MCC=0.997.
\item[$^{*}$] Kluyveromyces lactis from iORI-EUK was only used by iORI-EUK with MCC=0.876.
\end{itemize}
%\end{tablenotes}
\end{table*}


\begin{table*}[h]
\small
\caption{Performance of origin predictors on the \textit{O} benchmark datasets. 
Results are shown for prokaryotic and yeast organisms, including 
\textit{Saccharomyces cerevisiae} (\textit{S.c}), 
\textit{Schizosaccharomyces pombe} (\textit{S.p}), 
\textit{Kluyveromyces lactis} (\textit{K.l}), and 
\textit{Pichia pastoris} (\textit{P.p}). 
Values are reported as (AUC, MCC) tuples. Results for O1, O3, and the Ori-Finder 3 benchmark were only reported by a single model and are included in footnotes below.\label{tab:ori_O_results}}%
\tabcolsep=0pt%%
\begin{tabular*}{\textwidth}{@{\extracolsep{\fill}}lcccccccc@{\extracolsep{\fill}}}
\toprule
\textbf{Predictor} & \textbf{O2} & \textbf{O5 - \textit{S.c}} & \textbf{O5 - \textit{S.p}} &  \textbf{O5 - \textit{K.l}} & \textbf{O5 - \textit{P.p}}  \\
\midrule
iORI-PseKNC & (0.884, 0.674) & -- & -- & -- & -- \\
\midrule
iORI-gPseKNC & (--, \textbf{0.961}) & -- & -- & -- & -- \\
\midrule
iRO-3wPseKNC & -- & (0.808, 0.459) & (0.986, 0.929) & (0.901, 0.703) & (0.796, 0.422) \\
\midrule
iORI-PseKNC2.0 & (\textbf{0.911}, 0.756) & (0.831, 0.565) & -- & -- & -- \\
\midrule
iRO-PseKGCC & -- & (0.812, 0.529) & -- & -- & (0.8, 0.484) \\
\midrule
SefOri & -- & (\textbf{0.99}, \textbf{0.98}) & (0.99, 0.94) & (\textbf{0.99}, \textbf{0.915}) & (0.89, 0.63) \\
\midrule
XGB & (--, 0.793) & -- & -- & -- & -- \\
\midrule
yORIpred & -- & (0.917, 0.755) & (\textbf{0.994}, \textbf{0.97}) & (0.955, 0.865) & (0.946, 0.79) \\
\midrule
iORI-ENST & (--, 0.825) & -- & -- & -- & -- \\
\midrule
Ori-Finder 3 & (0.772, 0.385) & (0.671, 0.231) & -- & -- & -- \\
\midrule
CNN-Based & (0.876, 0.689) & (0.935, 0.767) & -- & -- & -- \\
\midrule
Word Embeddings & -- & (0.975, 0.94) & (0.8, 0.53) & (0.888, 0.771) & (\textbf{0.981}, \textbf{0.934}) \\
\botrule
\end{tabular*}
%\begin{tablenotes}\footnotesize
%\vspace{0.25em}
\scriptsize
\begin{itemize}
\item[$^{*}$] O1 was only used by the BC Method with AUC=0.848.
\item[$^{*}$] O3 was only used by iOri-Human with (AUC, MCC)=(0.835, 0.501).
\item[$^{*}$] Ori-Finder 3 benchmark was only used by Ori-Finder 3 with (AUC, MCC)=(0.864, 0.607).
\end{itemize}

%\end{tablenotes}
\end{table*}


\bibliographystyle{unsrt}
\clearpage % ensure no float jumps past the refs
\bibliography{reference}

\end{document}
